# Supplementary material for: Fecal Concentrations of Long-Chain Fatty Acids, Sterols, and Unconjugated Bile Acids in Cats with Chronic Enteropathy
Source: Animals (Basel). 2023 Aug 30;13(17):2753. doi: 10.3390/ani13172753 (PMC10486672; doi:10.3390/ani13172753)
Supplement: Supplementary file 1 [file animals-13-02753-s001.zip]

Archive with 1 entries (1 files):
- animals-2550834-supplementary.pdf
